# Supplementary material for: Comparative Flower Transcriptome Network Analysis Reveals DEGs Involved in Chickpea Reproductive Success during Salinity
Source: Plants (Basel). 2022 Feb 5;11(3):434. doi: 10.3390/plants11030434 (PMC8838858; doi:10.3390/plants11030434)
Supplement: Supplementary file 1 [file plants-11-00434-s001.zip]

Archive with 1 entries (1 files):
- qRT⌐/PCR specific primer⌐/pairs.xlsx
