# Supplementary material for: Comparative Flower Transcriptome Network Analysis Reveals DEGs Involved in Chickpea Reproductive Success during Salinity
Source: Plants (Basel). 2022 Feb 5;11(3):434. doi: 10.3390/plants11030434 (PMC8838858; doi:10.3390/plants11030434)
Supplement: Supplementary file 1 [file plants-11-00434-s001.zip › qRT⌐/PCR specific primer⌐/pairs.xlsx]

## Sheet: Sheet2
Gene Name		Sequence (5'->3')	Template strand	Length	Start	Stop	Tm	GC%	Self complementarity	Self 3' complementarity
probable sodium-coupled neutral amino acid transporter 6-like[Cicer arietinum]	1. Forward primer	TGGCGCTGGAATCATGTCAA	Plus	20	177	196	60.32	50	4	3
	Reverse primer	CCTCGCTCATAACACCAGCA	Minus	20	343	324	60.11	55	3	0
	Product length	167
sodium transporter HKT1-like[Cicer arietinum]	2. Forward primer	CATTGTCATGATTGCTTATGGGAAC	Plus	25	1153	1177	59.02	40	6	0
	Reverse primer	TCTTGAGCCTTCCAAAGAACA	Minus	21	1322	1302	57.42	42.86	4	2
	Product length	170
sodium-coupled neutral amino acid transporter 4-like[Cicer arietinum]	4. Forward primer	GGGCTGACTGTGGTTCTGTT	Plus	20	1471	1490	60.18	55	3	0
	Reverse primer	TCCACATGGCTCAAGTCACC	Minus	20	1640	1621	59.96	55	4	1
	Product length	170
probable sodium-coupled neutral amino acid transporter 6-like[Cicer arietinum]	5. Forward primer	GTCACTGTGAATGTTATTTACCCA	Plus	24	37	60	57.19	37.5	7	1
	Reverse primer	ACACAAGTCTTCTCTCTATCTTTCA	Minus	25	206	182	57.47	36	5	1
	Product length	170
probable sodium-coupled neutral amino acid transporter 6-like[Cicer arietinum]	6. Forward primer	TTGCCGGGGTCCAAAGTTTA	Plus	20	34	53	59.81	50	5	3
	Reverse primer	TTCGGCCAGTAAAGCAACCA	Minus	20	201	182	60.18	50	4	0
	Product length	168
Folate biopterin transporter 1-like[Cicer arietinum]	7. Forward primer	CCGATGCTTACAGGCTCGAT	Plus	20	1250	1269	59.97	55	4	2
	Reverse primer	TGCACTGCGCCTATCATCTT	Minus	20	1419	1400	59.82	50	5	0
	Product length	170
probable sodium-coupled neutral amino acid transporter 6-like[Cicer arietinum]	8. Forward primer	TTGCCGGGGTCCAAAGTTTA	Plus	20	34	53	59.81	50	5	3
	Reverse primer	TTCGGCCAGTAAAGCAACCA	Minus	20	201	182	60.18	50	4	0
	Product length	168
sodium-coupled neutral amino acid transporter 2-like[Cicer arietinum]	10. Forward primer	TGTGCATCCCTGGCTCTATG	Plus	20	908	927	59.53	55	4	0
	Reverse primer	TGCGTAGCTGATACGAACGA	Minus	20	1072	1053	59.27	50	7	1
	Product length	165
sodium/pyruvate cotransporter BASS2, chloroplastic-like[Cicer arietinum]	13. Forward primer	TGGTGAATCCACATCACGCA	Plus	20	1322	1341	59.96	50	6	2
	Reverse primer	GCTAGAGCACTCCCACCAAG	Minus	20	1477	1458	60.11	60	4	0
	Product length	156
probable sodium/metabolite cotransporter BASS1, chloroplastic-like[Cicer arietinum]	15. Forward primer	GGTAATCCTTGCCGTCTCCC	Plus	20	1150	1169	60.18	60	3	0
	Reverse primer	TTAGCAGCCAGAACTACGCC	Minus	20	1302	1283	60.11	55	3	1
	Product length	153
sodium-driven chloride bicarbonate exchanger-like[Cicer arietinum]	16. Forward primer	GAGGAGTGTTCGTGAGTGGG	Plus	20	466	485	60.04	60	2	0
	Reverse primer	ACAGTAAGTCCCACGAGGCT	Minus	20	615	596	60.54	55	4	3
	Product length	150
probable sodium/metabolite cotransporter BASS3, chloroplastic-like[Cicer arietinum]	17. LEFT PRIMER 301 20 59.83 45.00 6.00 0.00	CCAGATTTGGGTTTTGTCGT		20
	RIGHT PRIMER 489 20 59.86 50.00 3.00 0.00	AACCCCACCAAGTGAAAGTG		20
	Product length	171
tonoplast dicarboxylate transporter-like[Cicer arietinum]	18. Forward primer	ACCTTCAAGCTCTTGGTCCC	Plus	20	902	921	59.6	55	6	2
	Reverse primer	CCGCCAAAACGCTAATGCTT	Minus	20	1066	1047	60.11	50	2	2
	Product length	165
tonoplast dicarboxylate transporter-like[Cicer arietinum]	19. Forward primer	GGGTTCAGCTACGGCTCTTT	Plus	20	467	486	60.04	55	4	0
	Reverse primer	CCCCATCCGGGAATGTCATC	Minus	20	634	615	60.25	60	5	3
	Product length	168
ATPase 11, plasma membrane-type-like[Cicer arietinum]	20. Forward primer	CTGGAGCTTTGCTGCGATTG	Plus	20	2603	2622	60.18	55	4	2
	Reverse primer	GTGAAAGCAATCCTTTGCTCA	Minus	21	2767	2747	57.35	42.86	7	2
	Product length	165
calcium-transporting ATPase, endoplasmic reticulum-type-like[Cicer arietinum]	21. Forward primer	ACACAAGAATTTGGAAAGCATCAC	Plus	24	48	71	58.71	37.5	4	0
	Reverse primer	CAAGGCAGAGAATTTTGCTGAT	Minus	22	217	196	57.55	40.91	6	2
	Product length	170
calcium-transporting ATPase 1, chloroplastic-like[Cicer arietinum]	23. Forward primer	GACGGCTCGGATTGTGATCT	Plus	20	3025	3044	59.9	55	4	2
	Reverse primer	ACAAAGGTGGGTGAGATAAAGCA	Minus	23	3175	3153	60.18	43.48	2	0
	Product length	151
putative phospholipid-transporting ATPase 9-like[Cicer arietinum]	24. Forward primer	GCTCTTGCAAAGGAAAATATCAGGT	Plus	25	2905	2929	60.11	40	6	1
	Reverse primer	GCAAGAGCTAGAAACATGTCCTTC	Minus	24	3065	3042	59.91	45.83	6	2
	Product length	161
ATPase 10, plasma membrane-type-like[Cicer arietinum]	29. Forward primer	TGTGCTTGGTTTTGTGCTCC	Plus	20	2361	2380	59.54	50	2	0
	Reverse primer	CTCAGGCAGCTTCCAACTGT	Minus	20	2517	2498	60.25	55	6	3
	Product length	157
calcium-transporting ATPase 4, endoplasmic reticulum-type-like[Cicer arietinum]	30. Forward primer	GGGTGGCCAAAGGGAATGTA	Plus	20	799	818	59.96	55	6	2
	Reverse primer	TCCCATCCCTTGTGACCTGA	Minus	20	955	936	60.18	55	3	1
	Product length	157
calcium-transporting ATPase 12, plasma membrane-type-like[Cicer arietinum]	33. Forward primer	CGAGATCGTCCCCTTTGGAC	Plus	20	2334	2353	60.18	60	4	3
	Reverse primer	TGGCGACTTCAGTTCCTTGG	Minus	20	2489	2470	60.25	55	4	2
	Product length	156
K(+) efflux antiporter 2, chloroplastic-like[Cicer arietinum]	36. Forward primer	GAGCTCTCCGTTGAAAGGCT	Plus	20	2239	2258	60.04	55	6	3
	Reverse primer	CCAGGCCATTCCCAATGACT	Minus	20	2392	2373	60.03	55	5	3
	Product length	154
K(+) efflux antiporter 2, chloroplastic-like[Cicer arietinum]	45. Forward primer	GGTTTGGCTGCTGTTAAGGC	Plus	20	2494	2513	60.04	55	4	2
	Reverse primer	GCTGTGAGAAGGCTAGTCCC	Minus	20	2654	2635	59.82	60	4	3
	Product length	161
chloride channel protein CLC-c-like [Cicer arietinum (chickpea)]	47. Forward primer	GCCTTGACTATGAGACTGGAGG	Plus	22	640	661	59.9	54.55	3	3
	Reverse primer	GCAGCTTGAAACCAGCTATGT	Minus	21	794	774	59.18	47.62	5	2
	Product length	155
chloride channel protein CLC-b-like [Cicer arietinum (chickpea)]	49. Forward primer	TCTTCAAATCCACTTGCTCTTGT	Plus	23	338	360	58.54	39.13	4	1
	Reverse primer	TCCAACAAGAAATGCAAGTAACCA	Minus	24	502	479	59.35	37.5	4	0
	Product length	165
chloride channel protein CLC-c-like [Cicer arietinum (chickpea)]	50. Forward primer	CCGCAACCTCTTTATTGCCG	Plus	20	1597	1616	59.9	55	4	2
	Reverse primer	GCAACACGACCATACGAAGC	Minus	20	1761	1742	59.91	55	2	2
	Product length	165
chloride channel protein CLC-c-like [Cicer arietinum (chickpea)]	51. Forward primer	TACGGTGTTGCCATTCCCTC	Plus	20	1399	1418	60.04	55	3	0
	Reverse primer	GTGCCACCAAGGAATGATGC	Minus	20	1550	1531	59.83	55	5	3
	Product length	152
putative chloride channel-like protein CLC-g-like [Cicer arietinum (chickpea)]	52. Forward primer	CGCCTGTGGTGGAAAATAGT	Plus	20	2287	2306	58.18	50	2	2
	Reverse primer	CAACAGTGTAAGGCGAAGCA	Minus	20	2457	2438	58.77	50	5	0
	Product length	171
sodium/hydrogen exchanger 2-like[Cicer arietinum]	54. Forward primer	AGCATCCGTGCCTTACTAGC	Plus	20	2008	2027	59.89	55	4	2
	Reverse primer	GCCATTGTTGACCATTGCGT	Minus	20	2158	2139	60.04	50	6	3
	Product length	151
sodium/hydrogen exchanger 1-like[Cicer arietinum]	55. Forward primer	GGATTTGCTTGGTTGGCTGG	Plus	20	977	996	60.04	55	2	0
	Reverse primer	CATGTTCAGCTGCATTGCCT	Minus	20	1130	1111	59.47	50	6	1
	Product length	154
sodium/hydrogen exchanger 1-like[Cicer arietinum]	56. Forward primer	CTCGCAGACGAAGTAGCCTT	Plus	20	1523	1542	59.83	55	3	2
	Reverse primer	TCTCCTCTTCAGCAGGTGGT	Minus	20	1678	1659	60.18	55	4	2
	Product length	156
sodium/hydrogen exchanger 6-like[Cicer arietinum]	57. Forward primer	CTCGCAGACGAAGTAGCCTT	Plus	20	1523	1542	59.83	55	3	2
	Reverse primer	TCTCCTCTTCAGCAGGTGGT	Minus	20	1678	1659	60.18	55	4	2
	Product length	156
sodium/hydrogen exchanger 4-like[Cicer arietinum]	58. Forward primer	GTGGGCTGGACTAATGAGGG	Plus	20	1248	1267	59.82	60	4	0
	Reverse primer	AGACATCCAAACACCAGCGT	Minus	20	1397	1378	59.89	50	2	2
	Product length	150
sodium/hydrogen exchanger 2-like[Cicer arietinum]	59. Forward primer	TGGAGAGGATGTTGTTGGGG	Plus	20	1569	1588	59.3	55	2	0
	Reverse primer	ACATGGTTGCTCTTGTCGGC	Minus	20	1731	1712	61.24	55	4	2
	Product length	163
vacuolar cation/proton exchanger 2-like[Cicer arietinum]	61. strand	Length	Start	Stop	Tm	GC%	Self complementarity	Self 3' complementarity
	Forward primer	TAGCACCATAGAGGGGGCAT	Plus	20	1216	1235	60.1	55	4	2
	Reverse primer	TGAAGATCCTACAGCCACGC	Minus	20	1378	1359	59.82	55	4	2
	Product length	163
sodium/hydrogen exchanger 7-like[Cicer arietinum]	62. Forward primer	AGGAGTTTATGGAAATAAGCTGGA	Plus	24	193	216	57.67	37.5	6	0
	Reverse primer	TACCGAGCCGGTGATGAGTA	Minus	20	348	329	60.11	55	6	2
	Product length	156
cation/H(+) antiporter 4-like[Cicer arietinum]	63. Forward primer	TTGTGCTTTGGTTGGTGACG	Plus	20	420	439	59.55	50	3	2
	Reverse primer	ACCCAAAACATTGCAGGACG	Minus	20	578	559	59.33	50	4	2
	Product length	159
sodium/hydrogen exchanger 2-like[Cicer arietinum]	64. Forward primer	CGCCAACTGAATACAACGCC	Plus	20	1905	1924	60.18	55	4	1
	Reverse primer	CAGAACCTGTGGCAAACAGC	Minus	20	2074	2055	59.97	55	4	2
	Product length	170
vacuolar cation/proton exchanger 2-like[Cicer arietinum]	65. Forward primer	CCTGGCTTACACAGAGGTCA	Plus	20	304	323	59.02	55	3	1
	Reverse primer	TCGTGAATGGTTGAATTTGGGC	Minus	22	466	445	60.03	45.45	4	2
	Product length	163		1610
				Total bases: 1610
